# Supplementary material for: Bacillus subtilis RBT-7/32 and Bacillus licheniformis RBT-11/17 as New Promising Strains for Use in Probiotic Feed Additives
Source: Microorganisms. 2023 Nov 8;11(11):2729. doi: 10.3390/microorganisms11112729 (PMC10672880; doi:10.3390/microorganisms11112729)
Supplement: Supplementary file 1 [file microorganisms-11-02729-s001.zip]

Archive with 1 entries (1 files):
- microorganisms-2640742-supplementary.pdf
